# Supplementary material for: Six Decades of Research on Human Fetal Gonadal Steroids
Source: Int J Mol Sci. 2021 Jun 22;22(13):6681. doi: 10.3390/ijms22136681 (PMC8268622; doi:10.3390/ijms22136681)
Supplement: Supplementary file 1 [file ijms-22-06681-s001.zip]

Archive with 1 entries (1 files):
- ijms-1200730-supplementary.pdf
